# Supplementary material for: Synthetic Frog-Derived-like Peptides: A New Weapon against Emerging and Potential Zoonotic Viruses
Source: Viruses. 2023 Aug 24;15(9):1804. doi: 10.3390/v15091804 (PMC10537403; doi:10.3390/v15091804)
Supplement: Supplementary file 1 [file viruses-15-01804-s001.zip]

Archive with 1 entries (1 files):
- viruses-2577536-supplementary.pdf
